# Supplementary material for: Temporal Evolution of the Gravitaxis of Euglena gracilis from a Single Cell
Source: Plants (Basel). 2021 Jul 9;10(7):1411. doi: 10.3390/plants10071411 (PMC8309284; doi:10.3390/plants10071411)
Supplement: Supplementary file 1 [file plants-10-01411-s001.zip]

Archive with 3 entries (3 files):
- Movie_67_S3.wmv
- Movie_67_S4.wmv
- paper_67_Supplementary.pdf
